# Supplementary material for: Environment of origin and domestication affect morphological, physiological, and agronomic response to water deficit in chile pepper (Capsicum sp.)
Source: PLoS One. 2022 Jun 14;17(6):e0260684. doi: 10.1371/journal.pone.0260684 (PMC9197065; doi:10.1371/journal.pone.0260684)
Supplement: S1 File — (R) [file pone.0260684.s006.R]

#####Response of chile pepper to water deficit in U.S. and Mexican Germplasm#####

#Clear global environment
rm(list = ls(all = TRUE))

#Packages
library(lmerTest)
library(visreg)
library(emmeans)
library(ggplot2)
library(car)
library(multcomp)
library(multcompView)
library(openxlsx)
library(digest)
library(lattice)
library(tidyverse)
library(caret)
library(leaps)
library(MASS)
library(rmarkdown)
library(knitr)
library(corrplot)
library(Hmisc)
library(r2glmm)
library(scales)

#####Objective 1#####
#Measure the morphological, physiological, and agronomic response of chile pepper to soil water deficit. 

#Read in data
TraitData <- read.csv("WaterDeficitExpt_Data.csv", header = TRUE)
TraitData_US <- read.csv("WaterDeficitExpt_Data_USonly.csv", header = TRUE)

#####Models#####
ModelBranching <- lmer(Branching ~ (1|Block) + Accession * Irrigation, data = TraitData)
ModelA <- lmer(A ~ (1|Block) + Accession * Irrigation, data = TraitData, na.action = na.exclude)
ModelGsw <- lmer(Gsw ~ (1|Block) + Accession * Irrigation, data = TraitData, na.action = na.exclude)
ModelPlantBio <- lmer(Plant.Dry.Weight ~ (1|Block) + Accession * Irrigation, data = TraitData)
ModelPlantHeight <- lmer(Final.Plant.Height ~ (1|Block) + Accession * Irrigation, data = TraitData)

#US Accessions Only
ModelFruitWeight <- lmer(Fruit.Dry.weight ~ (1|Block) + Accession * Irrigation, data = TraitData_US)
ModelSeedWeight <- lmer(X100Seed_Weight ~ (1|Block) + Accession * Irrigation, data = TraitData_US)

#####Assumptions#####

ResidBranching <- residuals(ModelBranching)
FittedBranching <- fitted.values(ModelBranching)

ResidA <- residuals(ModelA)
FittedA <- fitted.values(ModelA)

ResidGsw <- residuals(ModelGsw)
FittedGsw <- fitted.values(ModelGsw)

ResidPlantBio <- residuals(ModelPlantBio)
FittedPlantBio <- fitted.values(ModelPlantBio)

ResidPlantHeight <- residuals(ModelPlantHeight)
FittedPlantHeight <- fitted.values(ModelPlantHeight)

ResidFruitWeight <- residuals(ModelFruitWeight)
FittedFruitWeight <- fitted.values(ModelFruitWeight)

ResidSeedWeight <- residuals(ModelSeedWeight)
FittedSeedWeight <- fitted.values(ModelSeedWeight)

plot(ResidBranching)
plot(as.factor(TraitData$Irrigation), ResidBranching) #plot Residuals vs. treatments to look for outliers
plot(as.factor(TraitData$Accession), ResidBranching)
plot(TraitData$Block, ResidBranching) #Plot residuals vs. block to look for independance of error
plot(FittedBranching, ResidBranching) #plot resiuals vs. fitted to look for equal variance
qqnorm(ResidBranching) #qqplot to look for normal distribution 
qqline(ResidBranching)

plot(ResidA)
plot(as.factor(TraitData$Irrigation), ResidA)
plot(as.factor(TraitData$Accession), ResidA)
plot(TraitData$Block, ResidA)
plot(FittedA, ResidA) #slight megaphone pattern, not sure if transformation necessary
ModelA2 <- lmer(log(A) ~ (1|Block) + Accession * Irrigation, data = TraitData, na.action = na.exclude)
FittedA2 <- fitted.values(ModelA2)
ResidA2 <- residuals(ModelA2)
plot(FittedA2, ResidA2)#megaphone pattern gone. Should move forward with transformed data
qqnorm(ResidA)
qqline(ResidA)
qqnorm(ResidA2)
qqline(ResidA2)

plot(ResidGsw)
plot(as.factor(TraitData$Irrigation), ResidGsw)
plot(as.factor(TraitData$Accession), ResidGsw)
plot(TraitData$Block, ResidGsw)
plot(FittedGsw, ResidGsw) #slight megaphone pattern, not sure if transformation necessary
ModelGsw2 <- lmer(log(Gsw) ~ (1|Block) + Accession * Irrigation, data = TraitData, na.action = na.exclude)
FittedGsw2 <- fitted.values(ModelGsw2)
ResidGsw2 <- residuals(ModelGsw2)
plot(FittedGsw2, ResidGsw2) #megaphone patter gone. Should move forward with transformed data
qqnorm(ResidGsw)#line deviates from normal a great deal
qqline(ResidGsw)
qqnorm(ResidGsw2)#Much more normal
qqline(ResidGsw2)

plot(ResidPlantBio)
plot(as.factor(TraitData$Irrigation), ResidPlantBio)
plot(as.factor(TraitData$Accession), ResidPlantBio)
plot(TraitData$Block, ResidPlantBio)
plot(FittedPlantBio, ResidPlantBio)
qqnorm(ResidPlantBio)
qqline(ResidPlantBio)

plot(ResidPlantHeight)
plot(as.factor(TraitData$Irrigation), ResidPlantHeight)
plot(as.factor(TraitData$Accession), ResidPlantHeight)
plot(TraitData$Block, ResidPlantHeight)
plot(FittedPlantHeight, ResidPlantHeight)
qqnorm(ResidPlantHeight)
qqline(ResidPlantHeight)

plot(ResidFruitWeight)
plot(as.factor(TraitData_US$Irrigation), ResidFruitWeight)
plot(as.factor(TraitData_US$Accession), ResidFruitWeight)
plot(TraitData_US$Block, ResidFruitWeight)
plot(FittedFruitWeight, ResidFruitWeight)
qqnorm(ResidFruitWeight)
qqline(ResidFruitWeight)

plot(ResidSeedWeight)
plot(as.factor(TraitData_US$Irrigation), ResidSeedWeight)
plot(as.factor(TraitData_US$Accession), ResidSeedWeight)
plot(TraitData_US$Block, ResidSeedWeight)
plot(FittedSeedWeight, ResidSeedWeight)
qqnorm(ResidSeedWeight)
qqline(ResidSeedWeight)

#####ANOVA#####

anova(ModelBranching, type = 3) #significant interaction

anova(ModelA2, type = 3) #Significant interaction

anova(ModelGsw2, type = 3) #Significant interaction

anova(ModelPlantBio, type = 3) #Significant main effects for accession and irrigation 

anova(ModelPlantHeight, type = 3) #Significant main effects for accession and irrigation

anova(ModelFruitWeight, type = 3) #significant interaction

anova(ModelSeedWeight, type = 3) #No significant differences

#####Significant main effects#####
#Estimated marginal means and mean separations

EmmPlantBio_Irr <- emmeans(ModelPlantBio, "Irrigation")
MeanSepPlantBio_Irr <- multcomp::cld(EmmPlantBio_Irr, alpha = 0.05,
                                     Letters = letters, reverse = TRUE,
                                     adjust = "tukey")
MeanSepPlantBio_Irr

EmmPlantHeight_Irr <- emmeans(ModelPlantHeight, "Irrigation")
MeanSepPlantHeight_Irr <- multcomp::cld(EmmPlantHeight_Irr, alpha = 0.05,
                                        Letters = letters, reverse = TRUE,
                                        adjust = "tukey")
MeanSepPlantHeight_Irr

EmmPlantBio_Acc <- emmeans(ModelPlantBio, "Accession")
MeanSepPlantBio_Acc <- multcomp::cld(EmmPlantBio_Acc, alpha = 0.05,
                                        Letters = letters, reverse = TRUE,
                                        adjust = "tukey")
MeanSepPlantBio_Acc

EmmPlantHeight_Acc <- emmeans(ModelPlantHeight, "Accession")
MeanSepPlantHeight_Acc <- multcomp::cld(EmmPlantHeight_Acc, alpha = 0.05,
                                        Letters = letters, reverse = TRUE,
                                        adjust = "tukey")
MeanSepPlantHeight_Acc

#####Investigate significant interactions#####

#Emmeans sort by levels of irrigation
EmmBranch_IrrSort <- emmeans(ModelBranching, "Accession", sort("Irrigation"))
EmmBranch_IrrSort

EmmA_IrrSort <- emmeans(ModelA2, "Accession", sort("Irrigation"))
EmmA_IrrSort

EmmFruitWeight_IrrSort <- emmeans(ModelFruitWeight, "Accession", sort("Irrigation"))
EmmFruitWeight_IrrSort

#Read in emmeans data again. ggplot does not work well with emmeans vectors

EmmBranch_Plots <- read.csv("Emmeans_Branching.csv", header = TRUE)

EmmA_Plots <- read.csv("Emmeans_A.csv", header = TRUE)

EmmFruitWeight_Plots <- read.csv("Emmeans_FruitWeight.csv", header = TRUE)

#Interaction plots with emmeans
EmmBranch_Plots %>%
  ggplot(aes(x = Irrigation, y = emmean, 
             color = Accession)) +
  geom_point(size = 3, position = position_dodge(0.25)) +
  facet_grid(cols = vars(Domestication)) +
  geom_line(aes(group = Accession, color = Accession), size = 1, position = position_dodge(0.25)) +
  geom_errorbar(aes(ymin = emmean-SE, ymax = emmean+SE), position = position_dodge(0.25)) +
  theme_classic() +
  labs(x = "Irrigation", y = "Mean number of primary branches")

EmmA_Plots %>%
  ggplot(aes(x = Irrigation, y = emmean, 
             color = Accession)) +
  geom_point(size = 3, position = position_dodge(0.5)) +
  facet_grid(cols = vars(Domestication)) +
  geom_line(aes(group = Accession, color = Accession), size = 1, position = position_dodge(0.5)) +
  geom_errorbar(aes(ymin = emmean-SE, ymax = emmean+SE), position = position_dodge(0.5)) +
  theme_classic() +
  labs(x = "Irrigation", y = "Mean CO2 assimilation (umol/m2)")


EmmFruitWeight_Plots %>%
  ggplot(aes(x = Irrigation, y = emmean, 
             color = Accession)) +
  geom_point(size = 3, position = position_dodge(0.25)) +
  facet_grid(cols = vars(Domestication)) +
  geom_line(aes(group = Accession, color = Accession), size = 1, position = position_dodge(0.25)) +
  geom_errorbar(aes(ymin = emmean-SE, ymax = emmean+SE), position = position_dodge(0.25)) +
  theme_classic() +
  labs(x = "Irrigation", y = "Mean total fruit weight (g)")

 
#####Objective 2#####
#Evaluate differences between accessions, including differences associated with environmental and geographic origin

#####Contrasts#####
#For contrasts, we want emmeans sorted by irrigation for all traits
EmmPlantBio_IrrSort <- emmeans(ModelPlantBio, "Accession", sort("Irrigation"))
EmmPlantHeight_IrrSort <- emmeans(ModelPlantHeight, "Accession", sort("Irrigation"))

#Observe order of accessions
levels(EmmBranch_IrrSort)
levels(EmmA_IrrSort)
#should all be the same

#Create groupings, with coefficients in order of accessions
Contrasts <- list(Mex_vs_US = c(18, 18, 18, 18, 18,
                                18, 18, -7, -7, -7,
                                -7, -7, -7, -7, -7,
                                -7, -7, -7, -7, -7,
                                -7, -7, -7, -7, -7),
                  Annuum_vs_all = c(2, 2, 2, 2, 2,
                                    -23, -23, 2, 2, 2,
                                    2, 2, 2, 2, 2,
                                    2, 2, 2, 2, 2,
                                    2, 2, 2, 2, 2),
                  Landrace_vs_all = c(14, 14, 14, 14, 14,
                                      14, 14, -11, -11, 14,
                                      14, 14, 14, -11, -11,
                                      -11, -11, -11, -11, -11,
                                      -11, -11, -11, -11, -11))

#Observe group constrasts
ContrastsBranching <- contrast(EmmBranch_IrrSort, Contrasts)
ContrastsBranching

ContrastsA <- contrast(EmmA_IrrSort, Contrasts)
ContrastsA

ContrastsPlantBio <- contrast(EmmPlantBio_IrrSort, Contrasts)
ContrastsPlantBio

ContrastsPlantHeight <- contrast(EmmPlantHeight_IrrSort, Contrasts)
ContrastsPlantHeight

#####Regression analysis####

#Read in combined trait and environmental data
RegData <- read.csv("RegressionData.csv", header = TRUE)

#Correlation matrix to determine which variables need to remain in the model
BioClimOnly <- read.csv("CorrMatrixData_BioclimVariablesOnly.csv", header = TRUE)
corrplot(cor(BioClimOnly))
Bioclim_CorPval <- rcorr(as.matrix(BioClimOnly))
Bioclim_CorPval$P
#Correlation coefficients and their p-values suggest the optimal model:
#Trait ~ (1|Block) + Irrigation +  TotalAvailSoilWater + BIO12 + BIO15 + interaction 
#define model
#Variation due to block was extremely low for all traits, so reduced to simple linear models.

RegModelBranching <- lm(Branching ~ Irrigation + TotalAvailSoilWater + 
                          BIO12 + BIO15 + Irrigation:TotalAvailSoilWater + 
                            Irrigation:BIO12 + Irrigation:BIO15,
                          data = RegData)
RegResidBranching <- resid(RegModelBranching)
RegfitBranching <- fitted.values(RegModelBranching)
plot(RegfitBranching, RegResidBranching)
summary(RegModelBranching)

RegModelA <- lm(A ~ Irrigation + TotalAvailSoilWater + 
                            BIO12 + BIO15 + Irrigation:TotalAvailSoilWater + 
                            Irrigation:BIO12 + Irrigation:BIO15,
                          data = RegData)
RegResidA <- resid(RegModelA)
RegFitA <- fitted.values(RegModelA)
plot(RegFitA, RegResidA)
summary(RegModelA)

RegModelGsw <- lm(Gsw ~ Irrigation + TotalAvailSoilWater + 
                            BIO12 + BIO15 + Irrigation:TotalAvailSoilWater + 
                            Irrigation:BIO12 + Irrigation:BIO15,
                          data = RegData)
RegResidGsw <- resid(RegModelGsw)
RegFitGsw <- fitted.values(RegModelGsw)
plot(RegFitGsw, RegResidGsw)
summary(RegModelGsw)

RegModelPlantBio <- lm(Plant.Dry.Weight ~ Irrigation + TotalAvailSoilWater + 
                            BIO12 + BIO15 + Irrigation:TotalAvailSoilWater + 
                            Irrigation:BIO12 + Irrigation:BIO15,
                          data = RegData)
RegResidPlantBio <- resid(RegModelPlantBio)
RegFitPlantBio <- fitted.values(RegModelPlantBio)
plot(RegFitPlantBio, RegResidPlantBio)
summary(RegModelPlantBio)

RegModelPlantHeight <- lm(Final.Plant.Height ~ Irrigation + TotalAvailSoilWater + 
                            BIO12 + BIO15 + Irrigation:TotalAvailSoilWater + 
                            Irrigation:BIO12 + Irrigation:BIO15,
                          data = RegData)
RegResidPlantHeight <- resid(RegModelPlantHeight)
RegFitPlantHeight <- fitted.values(RegModelPlantHeight)
plot(RegFitPlantHeight, RegResidPlantHeight)
summary(RegModelPlantHeight)
