# Supplementary material for: Environment of origin and domestication affect morphological, physiological, and agronomic response to water deficit in chile pepper (Capsicum sp.)
Source: PLoS One. 2022 Jun 14;17(6):e0260684. doi: 10.1371/journal.pone.0260684 (PMC9197065; doi:10.1371/journal.pone.0260684)
Supplement: S1 Data — (CSV) [file pone.0260684.s007.csv]

Origin	Domestication	Accession	Block	Irrigation	Final Plant Height	Fruit Dry weight	Plant Dry Weight	Branching	A	Gsw	100Seed_Weight
Mexico	Landrace	Mex_Ca0045	1	Control	73	0	70.74	13	0.346263369	0.012800023	0
Mexico	Landrace	Mex_Ca0045	1	WaterDeficit	52	0	58.76	11	1.085490584	0.080207467	0
Mexico	Landrace	Mex_Ca0057	1	Control	60	34.77	64.95	5	1.549656951	NA	0.604514706
Mexico	Landrace	Mex_Ca0057	1	WaterDeficit	66	14.19	59.63	4	1.2766428	NA	0.597857143
Mexico	Landrace	Mex_Ca0256	1	Control	52	0.11	64.88	8	4.514797971	0.336207586	0.2
Mexico	Landrace	Mex_Ca0256	1	WaterDeficit	36	1.14	37.39	6	5.665322329	0.142943482	0.425263158
Mexico	Landrace	Mex_Ca0310	1	Control	41	0.63	68.62	6	3.218666482	0.11637154	0.599583333
Mexico	Landrace	Mex_Ca0310	1	WaterDeficit	34	0	58.14	5	3.180626007	0.051841643	0
Mexico	Landrace	Mex_Ca0344	1	Control	61	0.86	89.9	4	1.203349381	0.034764119	0.280759494
Mexico	Landrace	Mex_Ca0344	1	WaterDeficit	60	1.2	67.26	5	1.641298509	0.171134288	0.3015625
Mexico	Landrace	Mex_Cc0144	1	Control	40	0	58.57	2	1.40740346	0.001454451	0
Mexico	Landrace	Mex_Cc0144	1	WaterDeficit	44	0	61	3	3.312074875	0.013769576	0
Mexico	Landrace	Mex_Cf0173	1	Control	54	0.72	66.01	7	2.264640922	0.06930059	0.365698925
Mexico	Landrace	Mex_Cf0173	1	WaterDeficit	45	0.09	41.7	10	2.486742908	0.177193004	0.263333333
Mexico	Landrace	Mex_Ca0045	2	Control	71	0	71.7	11	0.413499879	NA	0
Mexico	Landrace	Mex_Ca0045	2	WaterDeficit	71	0	59.36	10	NA	0.014043298	0.46952381
Mexico	Landrace	Mex_Ca0057	2	Control	75	26.95	63.33	4	2.170513736	0.059652756	0.571461717
Mexico	Landrace	Mex_Ca0057	2	WaterDeficit	55	14.01	56.83	7	1.36284046	0.010588464	0.498470588
Mexico	Landrace	Mex_Ca0256	2	Control	52	0	46.65	15	2.532851356	0.014468519	0
Mexico	Landrace	Mex_Ca0256	2	WaterDeficit	42	0.02	58.63	8	1.750146057	0.005600846	0.255
Mexico	Landrace	Mex_Ca0310	2	Control	36	0	68.92	8	0.713411256	NA	0
Mexico	Landrace	Mex_Ca0310	2	WaterDeficit	42	0	55.79	6	5.690374763	0.041356936	0
Mexico	Landrace	Mex_Ca0344	2	Control	56	2.01	80.32	2	4.575197158	0.04667131	0.519776536
Mexico	Landrace	Mex_Ca0344	2	WaterDeficit	63	1.31	66.99	2	7.929826764	0.111766556	0.404897959
Mexico	Landrace	Mex_Cc0144	2	Control	59	0	55.64	2	0.103512381	NA	0
Mexico	Landrace	Mex_Cc0144	2	WaterDeficit	45	0	48.68	3	0.571675065	NA	0
Mexico	Landrace	Mex_Cf0173	2	Control	45	0.15	61.77	10	3.724868584	0.051550603	0
Mexico	Landrace	Mex_Cf0173	2	WaterDeficit	50	0	23.5	7	10.3578501	0.349559775	0
Mexico	Landrace	Mex_Ca0045	3	Control	60	1.1	36.48	11	NA	NA	0.493243243
Mexico	Landrace	Mex_Ca0045	3	WaterDeficit	52	0	38.8	12	0.985935321	NA	0
Mexico	Landrace	Mex_Ca0057	3	Control	74	22.58	67.15	7	3.096747814	0.049175133	0.457729008
Mexico	Landrace	Mex_Ca0057	3	WaterDeficit	64	6.82	56.63	4	4.625547846	0.018075917	0.470597015
Mexico	Landrace	Mex_Ca0256	3	Control	60	0	73.91	10	3.818533022	0.045758694	0
Mexico	Landrace	Mex_Ca0256	3	WaterDeficit	46	0	59.3	8	3.402180892	0.005644414	0
Mexico	Landrace	Mex_Ca0310	3	Control	44	0	72.06	7	5.59750624	0.049413601	0
Mexico	Landrace	Mex_Ca0310	3	WaterDeficit	38	0	23.62	4	6.360258728	0.05184059	0.569047619
Mexico	Landrace	Mex_Ca0344	3	Control	86	1.01	86.44	3	0.98119847	0.012093022	0.255306122
Mexico	Landrace	Mex_Ca0344	3	WaterDeficit	60	0.34	63.54	4	3.656119093	0.034616212	0.309615385
Mexico	Landrace	Mex_Cc0144	3	Control	53	0	76.4	2	0.69680075	NA	0
Mexico	Landrace	Mex_Cc0144	3	WaterDeficit	42	0	56.23	2	1.638718713	NA	0
Mexico	Landrace	Mex_Cf0173	3	Control	49	0	65.22	8	3.241170194	0.019909154	0
Mexico	Landrace	Mex_Cf0173	3	WaterDeficit	53	0	59.35	7	0.986524474	NA	0
U.S.	Commercial	US_AnaheimM	1	Control	69	21.69	64.58	5	1.294908823	0.083756058	0.781002571
U.S.	Commercial	US_AnaheimM	1	WaterDeficit	58	5.9	56.03	3	2.530509475	0.28153938	0.9386
U.S.	Commercial	US_AnaheimTMR23	1	Control	45	21.87	62.98	2	NA	0.016450689	1.088669355
U.S.	Commercial	US_AnaheimTMR23	1	WaterDeficit	32	5.75	52.83	2	4.783968839	0.175273362	1.038571429
U.S.	Landrace	US_Canoncito	1	Control	55	13.97	57.52	2	1.75748008	0.060041504	1.034579125
U.S.	Landrace	US_Canoncito	1	WaterDeficit	46	17.86	51.35	2	6.159017385	0.21562564	1.007288428
U.S.	Landrace	US_ChilhuacleNegro	1	Control	66	11.8	66.59	7	0.227761384	0.050599358	0.501336032
U.S.	Landrace	US_ChilhuacleNegro	1	WaterDeficit	105	4.58	64.14	5	1.359155679	0.022991245	0.195806452
U.S.	Landrace	US_Chimayo	1	Control	71	23.94	62.18	4	0.847784998	0.12029203	0.998246628
U.S.	Landrace	US_Chimayo	1	WaterDeficit	42	8.29	51.26	3	0.319315072	0.015177886	0.951418919
U.S.	Landrace	US_HidalgoHot	1	Control	75	4.82	74.7	6	2.613494206	0.041532627	0.487788018
U.S.	Landrace	US_HidalgoHot	1	WaterDeficit	55	1.93	53.85	6	4.303929554	0.069546673	0.82254902
U.S.	Commercial	US_Kaala	1	Control	51	0	81.32	6	9.260748757	0.073511406	0
U.S.	Commercial	US_Kaala	1	WaterDeficit	44	0	61.12	2	4.960907554	0.109125845	0
U.S.	Commercial	US_NuMexConquistador	1	Control	53	36.72	60.15	2	0.523232049	0.255245773	0.979531915
U.S.	Commercial	US_NuMexConquistador	1	WaterDeficit	38	13.77	48.6	3	5.797949028	0.096421752	1.181694915
U.S.	Commercial	US_PI159229	1	Control	63	7.84	72.66	8	1.544686543	0.040948787	0.593783784
U.S.	Commercial	US_PI159229	1	WaterDeficit	22	0	40.9	5	NA	NA	0
U.S.	Commercial	US_PI586665	1	Control	84	14.5	63.76	5	3.250345825	0.124914056	1.116993464
U.S.	Commercial	US_PI586665	1	WaterDeficit	52	7.97	53.1	3	0.809825163	0.052071011	1.107525773
U.S.	Commercial	US_PI586666	1	Control	64	13.28	50.9	3	1.497573537	0.069754352	1.086357616
U.S.	Commercial	US_PI586666	1	WaterDeficit	64	3.43	57.23	3	0.14955483	0.016840041	1.063846154
U.S.	Commercial	US_PI592813	1	Control	76	20.78	60.79	3	1.66096082	0.020374667	0.949615385
U.S.	Commercial	US_PI592813	1	WaterDeficit	49	7.38	52.32	3	2.316302843	0.06610766	1.113333333
U.S.	Commercial	US_PI631153	1	Control	34	10.27	59.98	6	0.612831702	0.126282938	0.268607796
U.S.	Commercial	US_PI631153	1	WaterDeficit	32	6.07	57.18	10	2.605494892	0.142111478	0.274170692
U.S.	Commercial	US_StockyGoldenRoaster	1	Control	63	24.9	63.65	2	0.608528307	0.027627695	0.812181818
U.S.	Commercial	US_StockyGoldenRoaster	1	WaterDeficit	51	4.3	48.32	2	NA	0.006896322	1.147058824
U.S.	Commercial	US_Szegedi179	1	Control	59	20.69	52.18	6	NA	0.010402294	0.830100334
U.S.	Commercial	US_Szegedi179	1	WaterDeficit	51	17.47	55.46	4	4.896938809	0.140864827	0.535695187
U.S.	Commercial	US_TamJalapeno	1	Control	52	8.89	63.29	2	5.004219542	0.152354213	0.844473684
U.S.	Commercial	US_TamJalapeno	1	WaterDeficit	47	1.83	56.8	3	1.295301782	0.06048859	0.580571429
U.S.	Commercial	US_TamVeraCruz	1	Control	61	6.06	66.61	2	4.189080347	0.49229868	0.705526316
U.S.	Commercial	US_TamVeraCruz	1	WaterDeficit	47	2.22	59.69	3	6.450594449	0.281632957	0
U.S.	Commercial	US_Waialua	1	Control	59	9.82	64.97	6	2.387515658	0.069787751	0.931956522
U.S.	Commercial	US_Waialua	1	WaterDeficit	48	0	59.52	2	4.389422804	0.099933408	0
U.S.	Commercial	US_AnaheimM	2	Control	66	29.74	61.65	3	NA	NA	0.697412451
U.S.	Commercial	US_AnaheimM	2	WaterDeficit	77	5.5	56.08	4	0.885720864	0.041244866	0.62573913
U.S.	Commercial	US_AnaheimTMR23	2	Control	49	22.94	64.12	2	1.594490904	NA	1.02277512
U.S.	Commercial	US_AnaheimTMR23	2	WaterDeficit	40	11.38	55.39	3	5.963177813	0.072018014	1.230410959
U.S.	Landrace	US_Canoncito	2	Control	77	18.51	63.7	3	2.019060252	NA	0.725032258
U.S.	Landrace	US_Canoncito	2	WaterDeficit	53	15.97	37.4	2	2.452577309	0.0115336	0.752651822
U.S.	Landrace	US_ChilhuacleNegro	2	Control	55	14.63	62.66	7	0.934757604	NA	0.387583548
U.S.	Landrace	US_ChilhuacleNegro	2	WaterDeficit	61	12.64	44.35	2	0.310619928	NA	0.518163772
U.S.	Landrace	US_Chimayo	2	Control	101	11.03	70.55	2	0.361395143	NA	0.80177686
U.S.	Landrace	US_Chimayo	2	WaterDeficit	68	6.4	59.17	3	2.722677068	NA	0.841339286
U.S.	Landrace	US_HidalgoHot	2	Control	78	3.17	66	6	2.575488351	0.004906337	0.647887324
U.S.	Landrace	US_HidalgoHot	2	WaterDeficit	53	3.19	55.62	4	4.707148551	0.034384067	0.575540541
U.S.	Commercial	US_Kaala	2	Control	49	0.37	79.84	7	3.38591269	0.040660823	0.442083333
U.S.	Commercial	US_Kaala	2	WaterDeficit	46	0	63.41	4	9.595521064	0.142532694	0
U.S.	Commercial	US_NuMexConquistador	2	Control	52	13.01	56.87	3	4.577083258	0.001761247	0.951597222
U.S.	Commercial	US_NuMexConquistador	2	WaterDeficit	47	15.58	54.47	3	8.846319801	0.13663729	0.950199005
U.S.	Commercial	US_PI159229	2	Control	76	12.57	61.13	7	4.512501082	0.097827626	0.374666667
U.S.	Commercial	US_PI159229	2	WaterDeficit	55	3.33	62.18	5	4.010727505	0.020225588	0.578181818
U.S.	Commercial	US_PI586665	2	Control	69	13.41	47.3	3	4.02630831	0.072294214	0.984857143
U.S.	Commercial	US_PI586665	2	WaterDeficit	70	5.83	58.94	3	0.306282925	0.018636135	1.103148148
U.S.	Commercial	US_PI586666	2	Control	70	23.74	64.56	3	1.982039235	NA	1.231149733
U.S.	Commercial	US_PI586666	2	WaterDeficit	82	0.93	60.64	3	0.390513931	0.001391256	0.488333333
U.S.	Commercial	US_PI592813	2	Control	81	19.84	64.51	3	2.246158164	0.077655834	0.91301676
U.S.	Commercial	US_PI592813	2	WaterDeficit	60	6.64	58	2	3.763887737	0.022185169	0.728787879
U.S.	Commercial	US_PI631153	2	Control	42	5.55	70	9	4.684748415	0.081707471	0.199852632
U.S.	Commercial	US_PI631153	2	WaterDeficit	36	1.12	52.27	10	1.186976229	NA	0.217722772
U.S.	Commercial	US_StockyGoldenRoaster	2	Control	58	23.95	66.51	3	2.746829461	0.019926449	0.973094463
U.S.	Commercial	US_StockyGoldenRoaster	2	WaterDeficit	64	0	48.03	2	1.13702652	NA	0
U.S.	Commercial	US_Szegedi179	2	Control	53	26.25	62.25	3	5.902346671	0.0471889	0.669133065
U.S.	Commercial	US_Szegedi179	2	WaterDeficit	60	16.24	56.2	4	0.040587576	NA	0.6175
U.S.	Commercial	US_TamJalapeno	2	Control	62	3.92	63.28	4	0.867501269	0.062328407	0.625967742
U.S.	Commercial	US_TamJalapeno	2	WaterDeficit	45	8.9	44.55	3	3.337202397	0.028443195	0.507114428
U.S.	Commercial	US_TamVeraCruz	2	Control	43	6.6	55.42	2	1.897080546	0.012419795	0.75775
U.S.	Commercial	US_TamVeraCruz	2	WaterDeficit	36	3.44	52.6	2	12.2175527	0.244349463	0.377142857
U.S.	Commercial	US_Waialua	2	Control	53	1.42	66.4	6	7.169892165	0.313106452	0.826666667
U.S.	Commercial	US_Waialua	2	WaterDeficit	51	3.73	58.4	4	3.226654667	0.00590293	0.857105263
U.S.	Commercial	US_AnaheimM	3	Control	63	26.86	58.69	3	2.714205343	NA	0.592757732
U.S.	Commercial	US_AnaheimM	3	WaterDeficit	74	5.3	56.98	4	0.869448133	0.003706117	0.457246377
U.S.	Commercial	US_AnaheimTMR23	3	Control	43	19.01	59.13	3	7.861641954	0.24556277	0.93725
U.S.	Commercial	US_AnaheimTMR23	3	WaterDeficit	50	7.05	46.3	3	0.779280017	NA	0.845090909
U.S.	Landrace	US_Canoncito	3	Control	65	14.62	61.66	3	1.576485366	NA	1.108170732
U.S.	Landrace	US_Canoncito	3	WaterDeficit	69	8.62	50.96	3	3.435427896	0.012556364	0.871915888
U.S.	Landrace	US_ChilhuacleNegro	3	Control	103	10.6	80.08	6	0.214932133	NA	0.458714286
U.S.	Landrace	US_ChilhuacleNegro	3	WaterDeficit	97	3.41	68.68	4	NA	NA	0
U.S.	Landrace	US_Chimayo	3	Control	77	11.35	61.38	3	0.518485166	0.020273944	0.790691489
U.S.	Landrace	US_Chimayo	3	WaterDeficit	53	9.95	62.51	2	0.615641162	NA	0.706896552
U.S.	Landrace	US_HidalgoHot	3	Control	79	3.74	63.86	4	2.650338691	0.009142741	0.5535
U.S.	Landrace	US_HidalgoHot	3	WaterDeficit	75	0.36	61.82	5	6.656280811	0.053898786	0.543333333
U.S.	Commercial	US_Kaala	3	Control	58	0	71.09	7	3.520063229	0.025268327	0
U.S.	Commercial	US_Kaala	3	WaterDeficit	46	0	48.25	3	3.357006909	0.01606899	0
U.S.	Commercial	US_NuMexConquistador	3	Control	51	15.4	59.17	3	1.56496907	0.004349781	1.015391924
U.S.	Commercial	US_NuMexConquistador	3	WaterDeficit	57	6.7	56.69	3	3.065317534	NA	1.0943
U.S.	Commercial	US_PI159229	3	Control	59	5.34	66.4	8	1.206243711	NA	0
U.S.	Commercial	US_PI159229	3	WaterDeficit	57	2.78	59.29	7	1.68014857	NA	8.505
U.S.	Commercial	US_PI586665	3	Control	68	12.6	64.55	4	0.835409661	0.001848915	0.87426087
U.S.	Commercial	US_PI586665	3	WaterDeficit	67	1.96	52.96	3	0.582390005	NA	0
U.S.	Commercial	US_PI586666	3	Control	67	16.14	62.03	3	5.341321375	0.045871144	0.759956332
U.S.	Commercial	US_PI586666	3	WaterDeficit	74	2.86	60.15	3	0.519506669	NA	0.562916667
U.S.	Commercial	US_PI592813	3	Control	62	17.54	66.16	3	2.310627036	NA	0.715607477
U.S.	Commercial	US_PI592813	3	WaterDeficit	86	4.69	54.52	2	2.343793978	NA	0.507619048
U.S.	Commercial	US_PI631153	3	Control	40	1.19	69.45	9	4.432827749	0.003678471	0.148409704
U.S.	Commercial	US_PI631153	3	WaterDeficit	33	1.77	43.08	12	3.564352822	NA	0.351453488
U.S.	Commercial	US_StockyGoldenRoaster	3	Control	83	11.62	66.97	2	1.735380705	0.00537154	0.499545455
U.S.	Commercial	US_StockyGoldenRoaster	3	WaterDeficit	55	0	59.66	3	NA	NA	0
U.S.	Commercial	US_Szegedi179	3	Control	71	19.15	39.45	4	5.574058467	0.055631205	0.627830189
U.S.	Commercial	US_Szegedi179	3	WaterDeficit	74	3.38	31.89	2	0.63084122	NA	0.514285714
U.S.	Commercial	US_TamJalapeno	3	Control	65	8.64	67.2	3	1.504524901	0.029607702	0.62826087
U.S.	Commercial	US_TamJalapeno	3	WaterDeficit	27	0	53.56	3	1.764955474	NA	0
U.S.	Commercial	US_TamVeraCruz	3	Control	62	5.23	63.45	2	3.710687974	0.014331964	0.637567568
U.S.	Commercial	US_TamVeraCruz	3	WaterDeficit	43	2.31	60.6	2	1.856702648	NA	0.339090909
U.S.	Commercial	US_Waialua	3	Control	54	11.7	66.91	2	8.965953236	0.086020804	0.841973094
U.S.	Commercial	US_Waialua	3	WaterDeficit	51	0	58.2	2	1.004554636	NA	0
