# Supplementary material for: Environment of origin and domestication affect morphological, physiological, and agronomic response to water deficit in chile pepper (Capsicum sp.)
Source: PLoS One. 2022 Jun 14;17(6):e0260684. doi: 10.1371/journal.pone.0260684 (PMC9197065; doi:10.1371/journal.pone.0260684)
Supplement: S2 Data — (CSV) [file pone.0260684.s008.csv]

Origin	Accession	Block	Irrigation	Final.Plant.Height	Plant.Dry.Weight	Branching	A	Gsw	X	Longitude	Latitude	AvailSoilWater_0	AvailSoilWater_3	AvailSoilWater_5	TotalAvailSoilWater	BIO1	BIO2	BIO3	BIO4	BIO5	BIO6	BIO7	BIO8	BIO9	BIO10	BIO11	BIO12	BIO13	BIO14	BIO15	BIO16	BIO17	BIO18	BIO19	BulkDensity	CationExch	PercClay	VolCoarseFrgm	SoilOrgCarbDensity	SoilOrgCarbStock	SoilOrgCarbContent	pHwater	pHKCl	Silt	Sand	Texture	AvailSoilWaterWilting	slope	aspect
Mexico	Ca0045	1	Control	73	70.74	13	0.346263369	0.012800023	45	-98.07655556	16.2815	11	8	7	43	26.55383301	11.90500069	70.91374969	116.0200043	34.25600052	17.46800041	16.78800011	27.17133331	26.09000015	27.83600044	24.93799973	1333	321	1	113.4757233	848	6	520	14	1429	16	39	20	195	25	122	57	58	23	38	4	25	2.015948296	114.596283
Mexico	Ca0045	1	WaterDeficit	52	58.76	11	1.085490584	0.080207467	45	-98.07655556	16.2815	11	8	7	43	26.55383301	11.90500069	70.91374969	116.0200043	34.25600052	17.46800041	16.78800011	27.17133331	26.09000015	27.83600044	24.93799973	1333	321	1	113.4757233	848	6	520	14	1429	16	39	20	195	25	122	57	58	23	38	4	25	2.015948296	114.596283
Mexico	Ca0057	1	Control	60	64.95	5	1.549656951		57	-96.67652778	16.54983333	13	10	8	44	21.09233284	15.26200008	74.04425049	111.45784	31.01600075	10.40400028	20.61199951	21.60199928	19.71066666	22.40399933	19.6546669	666	146	3	89.67675018	349	15	260	22	1428	21	34	16	113	21	103	75	58	23	42	4	24	1.470179915	240.5568085
Mexico	Ca0057	1	WaterDeficit	66	59.63	4	1.2766428		57	-96.67652778	16.54983333	13	10	8	44	21.09233284	15.26200008	74.04425049	111.45784	31.01600075	10.40400028	20.61199951	21.60199928	19.71066666	22.40399933	19.6546669	666	146	3	89.67675018	349	15	260	22	1428	21	34	16	113	21	103	75	58	23	42	4	24	1.470179915	240.5568085
Mexico	Ca0256	1	Control	52	64.88	8	4.514797971	0.336207586	240	-95.75277778	15.93340278	13	10	8	43	27.91366577	11.548666	76.74552917	76.85765076	35.31599808	20.26799965	15.04799843	28.20999908	26.96199989	28.86000061	26.96199989	999	235	2	110.352829	575	9	319	9	1433	20	30	26	132	19	106	72	59	24	46	6	23	0.549278259	206.9445953
Mexico	Ca0256	1	WaterDeficit	36	37.39	6	5.665322329	0.142943482	240	-95.75277778	15.93340278	13	10	8	43	27.91366577	11.548666	76.74552917	76.85765076	35.31599808	20.26799965	15.04799843	28.20999908	26.96199989	28.86000061	26.96199989	999	235	2	110.352829	575	9	319	9	1433	20	30	26	132	19	106	72	59	24	46	6	23	0.549278259	206.9445953
Mexico	Ca0310	1	Control	41	68.62	6	3.218666482	0.11637154	294	-96.78578611	16.07563889	15	12	10	47	22.43616676	12.24233341	78.49662018	81.29244995	29.91200066	14.31599998	15.59600067	22.80066681	21.33733368	23.35599899	21.33733368	1466	297	6	98.8740387	805	28	460	28	1296	13	33	10	277	18	44	57	50	27	40	4	23	3.808113575	194.5194855
Mexico	Ca0310	1	WaterDeficit	34	58.14	5	3.180626007	0.051841643	294	-96.78578611	16.07563889	15	12	10	47	22.43616676	12.24233341	78.49662018	81.29244995	29.91200066	14.31599998	15.59600067	22.80066681	21.33733368	23.35599899	21.33733368	1466	297	6	98.8740387	805	28	460	28	1296	13	33	10	277	18	44	57	50	27	40	4	23	3.808113575	194.5194855
Mexico	Ca0344	1	Control	61	89.9	4	1.203349381	0.034764119	327	-96.78394444	16.22091111	12	10	8	46	20.31333351	12.92666721	73.16429138	108.2124329	29.02000046	11.35200024	17.66799927	20.82999992	18.96800041	21.60333252	18.92399979	968	205	4	93.92916107	523	21	349	26	1345	23	37	13	233	25	108	63	53	24	39	4	26	3.851955891	31.54343796
Mexico	Ca0344	1	WaterDeficit	60	67.26	5	1.641298509	0.171134288	327	-96.78394444	16.22091111	12	10	8	46	20.31333351	12.92666721	73.16429138	108.2124329	29.02000046	11.35200024	17.66799927	20.82999992	18.96800041	21.60333252	18.92399979	968	205	4	93.92916107	523	21	349	26	1345	23	37	13	233	25	108	63	53	24	39	4	26	3.851955891	31.54343796
Mexico	Cc0144	1	Control	40	58.57	2	1.40740346	0.001454451	1120	-95.61269444	15.97925	14	11	9	44	27.30216599	11.23099995	77.36978912	76.46380615	34.40800095	19.8920002	14.51600075	27.69666672	26.30866623	28.19599915	26.30866623	890	215	2	112.9971085	523	7	290	7	1392	17	29	20	165	23	119	68	57	23	48	4	22	5.008087635	204.6744232
Mexico	Cc0144	1	WaterDeficit	44	61	3	3.312074875	0.013769576	1120	-95.61269444	15.97925	14	11	9	44	27.30216599	11.23099995	77.36978912	76.46380615	34.40800095	19.8920002	14.51600075	27.69666672	26.30866623	28.19599915	26.30866623	890	215	2	112.9971085	523	7	290	7	1392	17	29	20	165	23	119	68	57	23	48	4	22	5.008087635	204.6744232
Mexico	Cf0173	1	Control	54	66.01	7	2.264640922	0.06930059	1149	-96.4895	15.81497222	13	10	9	43	25.86933327	12.19199944	76.25719452	89.35463715	33.54399872	17.55599976	15.98799896	26.20400047	24.70266724	26.93133354	24.70266724	1082	238	5	105.0039749	611	17	333	17	1405	12	32	14	254	25	110	62	55	26	42	4	23	3.48555541	121.7093124
Mexico	Cf0173	1	WaterDeficit	45	41.7	10	2.486742908	0.177193004	1149	-96.4895	15.81497222	13	10	9	43	25.86933327	12.19199944	76.25719452	89.35463715	33.54399872	17.55599976	15.98799896	26.20400047	24.70266724	26.93133354	24.70266724	1082	238	5	105.0039749	611	17	333	17	1405	12	32	14	254	25	110	62	55	26	42	4	23	3.48555541	121.7093124
Mexico	Ca0045	2	Control	71	71.7	11	0.413499879		45	-98.07655556	16.2815	11	8	7	43	26.55383301	11.90500069	70.91374969	116.0200043	34.25600052	17.46800041	16.78800011	27.17133331	26.09000015	27.83600044	24.93799973	1333	321	1	113.4757233	848	6	520	14	1429	16	39	20	195	25	122	57	58	23	38	4	25	2.015948296	114.596283
Mexico	Ca0045	2	WaterDeficit	71	59.36	10		0.014043298	45	-98.07655556	16.2815	11	8	7	43	26.55383301	11.90500069	70.91374969	116.0200043	34.25600052	17.46800041	16.78800011	27.17133331	26.09000015	27.83600044	24.93799973	1333	321	1	113.4757233	848	6	520	14	1429	16	39	20	195	25	122	57	58	23	38	4	25	2.015948296	114.596283
Mexico	Ca0057	2	Control	75	63.33	4	2.170513736	0.059652756	57	-96.67652778	16.54983333	13	10	8	44	21.09233284	15.26200008	74.04425049	111.45784	31.01600075	10.40400028	20.61199951	21.60199928	19.71066666	22.40399933	19.6546669	666	146	3	89.67675018	349	15	260	22	1428	21	34	16	113	21	103	75	58	23	42	4	24	1.470179915	240.5568085
Mexico	Ca0057	2	WaterDeficit	55	56.83	7	1.36284046	0.010588464	57	-96.67652778	16.54983333	13	10	8	44	21.09233284	15.26200008	74.04425049	111.45784	31.01600075	10.40400028	20.61199951	21.60199928	19.71066666	22.40399933	19.6546669	666	146	3	89.67675018	349	15	260	22	1428	21	34	16	113	21	103	75	58	23	42	4	24	1.470179915	240.5568085
Mexico	Ca0256	2	Control	52	46.65	15	2.532851356	0.014468519	240	-95.75277778	15.93340278	13	10	8	43	27.91366577	11.548666	76.74552917	76.85765076	35.31599808	20.26799965	15.04799843	28.20999908	26.96199989	28.86000061	26.96199989	999	235	2	110.352829	575	9	319	9	1433	20	30	26	132	19	106	72	59	24	46	6	23	0.549278259	206.9445953
Mexico	Ca0256	2	WaterDeficit	42	58.63	8	1.750146057	0.005600846	240	-95.75277778	15.93340278	13	10	8	43	27.91366577	11.548666	76.74552917	76.85765076	35.31599808	20.26799965	15.04799843	28.20999908	26.96199989	28.86000061	26.96199989	999	235	2	110.352829	575	9	319	9	1433	20	30	26	132	19	106	72	59	24	46	6	23	0.549278259	206.9445953
Mexico	Ca0310	2	Control	36	68.92	8	0.713411256		294	-96.78578611	16.07563889	15	12	10	47	22.43616676	12.24233341	78.49662018	81.29244995	29.91200066	14.31599998	15.59600067	22.80066681	21.33733368	23.35599899	21.33733368	1466	297	6	98.8740387	805	28	460	28	1296	13	33	10	277	18	44	57	50	27	40	4	23	3.808113575	194.5194855
Mexico	Ca0310	2	WaterDeficit	42	55.79	6	5.690374763	0.041356936	294	-96.78578611	16.07563889	15	12	10	47	22.43616676	12.24233341	78.49662018	81.29244995	29.91200066	14.31599998	15.59600067	22.80066681	21.33733368	23.35599899	21.33733368	1466	297	6	98.8740387	805	28	460	28	1296	13	33	10	277	18	44	57	50	27	40	4	23	3.808113575	194.5194855
Mexico	Ca0344	2	Control	56	80.32	2	4.575197158	0.04667131	327	-96.78394444	16.22091111	12	10	8	46	20.31333351	12.92666721	73.16429138	108.2124329	29.02000046	11.35200024	17.66799927	20.82999992	18.96800041	21.60333252	18.92399979	968	205	4	93.92916107	523	21	349	26	1345	23	37	13	233	25	108	63	53	24	39	4	26	3.851955891	31.54343796
Mexico	Ca0344	2	WaterDeficit	63	66.99	2	7.929826764	0.111766556	327	-96.78394444	16.22091111	12	10	8	46	20.31333351	12.92666721	73.16429138	108.2124329	29.02000046	11.35200024	17.66799927	20.82999992	18.96800041	21.60333252	18.92399979	968	205	4	93.92916107	523	21	349	26	1345	23	37	13	233	25	108	63	53	24	39	4	26	3.851955891	31.54343796
Mexico	Cc0144	2	Control	59	55.64	2	0.103512381		1120	-95.61269444	15.97925	14	11	9	44	27.30216599	11.23099995	77.36978912	76.46380615	34.40800095	19.8920002	14.51600075	27.69666672	26.30866623	28.19599915	26.30866623	890	215	2	112.9971085	523	7	290	7	1392	17	29	20	165	23	119	68	57	23	48	4	22	5.008087635	204.6744232
Mexico	Cc0144	2	WaterDeficit	45	48.68	3	0.571675065		1120	-95.61269444	15.97925	14	11	9	44	27.30216599	11.23099995	77.36978912	76.46380615	34.40800095	19.8920002	14.51600075	27.69666672	26.30866623	28.19599915	26.30866623	890	215	2	112.9971085	523	7	290	7	1392	17	29	20	165	23	119	68	57	23	48	4	22	5.008087635	204.6744232
Mexico	Cf0173	2	Control	45	61.77	10	3.724868584	0.051550603	1149	-96.4895	15.81497222	13	10	9	43	25.86933327	12.19199944	76.25719452	89.35463715	33.54399872	17.55599976	15.98799896	26.20400047	24.70266724	26.93133354	24.70266724	1082	238	5	105.0039749	611	17	333	17	1405	12	32	14	254	25	110	62	55	26	42	4	23	3.48555541	121.7093124
Mexico	Cf0173	2	WaterDeficit	50	23.5	7	10.3578501	0.349559775	1149	-96.4895	15.81497222	13	10	9	43	25.86933327	12.19199944	76.25719452	89.35463715	33.54399872	17.55599976	15.98799896	26.20400047	24.70266724	26.93133354	24.70266724	1082	238	5	105.0039749	611	17	333	17	1405	12	32	14	254	25	110	62	55	26	42	4	23	3.48555541	121.7093124
Mexico	Ca0045	3	Control	60	36.48	11			45	-98.07655556	16.2815	11	8	7	43	26.55383301	11.90500069	70.91374969	116.0200043	34.25600052	17.46800041	16.78800011	27.17133331	26.09000015	27.83600044	24.93799973	1333	321	1	113.4757233	848	6	520	14	1429	16	39	20	195	25	122	57	58	23	38	4	25	2.015948296	114.596283
Mexico	Ca0045	3	WaterDeficit	52	38.8	12	0.985935321		45	-98.07655556	16.2815	11	8	7	43	26.55383301	11.90500069	70.91374969	116.0200043	34.25600052	17.46800041	16.78800011	27.17133331	26.09000015	27.83600044	24.93799973	1333	321	1	113.4757233	848	6	520	14	1429	16	39	20	195	25	122	57	58	23	38	4	25	2.015948296	114.596283
Mexico	Ca0057	3	Control	74	67.15	7	3.096747814	0.049175133	57	-96.67652778	16.54983333	13	10	8	44	21.09233284	15.26200008	74.04425049	111.45784	31.01600075	10.40400028	20.61199951	21.60199928	19.71066666	22.40399933	19.6546669	666	146	3	89.67675018	349	15	260	22	1428	21	34	16	113	21	103	75	58	23	42	4	24	1.470179915	240.5568085
Mexico	Ca0057	3	WaterDeficit	64	56.63	4	4.625547846	0.018075917	57	-96.67652778	16.54983333	13	10	8	44	21.09233284	15.26200008	74.04425049	111.45784	31.01600075	10.40400028	20.61199951	21.60199928	19.71066666	22.40399933	19.6546669	666	146	3	89.67675018	349	15	260	22	1428	21	34	16	113	21	103	75	58	23	42	4	24	1.470179915	240.5568085
Mexico	Ca0256	3	Control	60	73.91	10	3.818533022	0.045758694	240	-95.75277778	15.93340278	13	10	8	43	27.91366577	11.548666	76.74552917	76.85765076	35.31599808	20.26799965	15.04799843	28.20999908	26.96199989	28.86000061	26.96199989	999	235	2	110.352829	575	9	319	9	1433	20	30	26	132	19	106	72	59	24	46	6	23	0.549278259	206.9445953
Mexico	Ca0256	3	WaterDeficit	46	59.3	8	3.402180892	0.005644414	240	-95.75277778	15.93340278	13	10	8	43	27.91366577	11.548666	76.74552917	76.85765076	35.31599808	20.26799965	15.04799843	28.20999908	26.96199989	28.86000061	26.96199989	999	235	2	110.352829	575	9	319	9	1433	20	30	26	132	19	106	72	59	24	46	6	23	0.549278259	206.9445953
Mexico	Ca0310	3	Control	44	72.06	7	5.59750624	0.049413601	294	-96.78578611	16.07563889	15	12	10	47	22.43616676	12.24233341	78.49662018	81.29244995	29.91200066	14.31599998	15.59600067	22.80066681	21.33733368	23.35599899	21.33733368	1466	297	6	98.8740387	805	28	460	28	1296	13	33	10	277	18	44	57	50	27	40	4	23	3.808113575	194.5194855
Mexico	Ca0310	3	WaterDeficit	38	23.62	4	6.360258728	0.05184059	294	-96.78578611	16.07563889	15	12	10	47	22.43616676	12.24233341	78.49662018	81.29244995	29.91200066	14.31599998	15.59600067	22.80066681	21.33733368	23.35599899	21.33733368	1466	297	6	98.8740387	805	28	460	28	1296	13	33	10	277	18	44	57	50	27	40	4	23	3.808113575	194.5194855
Mexico	Ca0344	3	Control	86	86.44	3	0.98119847	0.012093022	327	-96.78394444	16.22091111	12	10	8	46	20.31333351	12.92666721	73.16429138	108.2124329	29.02000046	11.35200024	17.66799927	20.82999992	18.96800041	21.60333252	18.92399979	968	205	4	93.92916107	523	21	349	26	1345	23	37	13	233	25	108	63	53	24	39	4	26	3.851955891	31.54343796
Mexico	Ca0344	3	WaterDeficit	60	63.54	4	3.656119093	0.034616212	327	-96.78394444	16.22091111	12	10	8	46	20.31333351	12.92666721	73.16429138	108.2124329	29.02000046	11.35200024	17.66799927	20.82999992	18.96800041	21.60333252	18.92399979	968	205	4	93.92916107	523	21	349	26	1345	23	37	13	233	25	108	63	53	24	39	4	26	3.851955891	31.54343796
Mexico	Cc0144	3	Control	53	76.4	2	0.69680075		1120	-95.61269444	15.97925	14	11	9	44	27.30216599	11.23099995	77.36978912	76.46380615	34.40800095	19.8920002	14.51600075	27.69666672	26.30866623	28.19599915	26.30866623	890	215	2	112.9971085	523	7	290	7	1392	17	29	20	165	23	119	68	57	23	48	4	22	5.008087635	204.6744232
Mexico	Cc0144	3	WaterDeficit	42	56.23	2	1.638718713		1120	-95.61269444	15.97925	14	11	9	44	27.30216599	11.23099995	77.36978912	76.46380615	34.40800095	19.8920002	14.51600075	27.69666672	26.30866623	28.19599915	26.30866623	890	215	2	112.9971085	523	7	290	7	1392	17	29	20	165	23	119	68	57	23	48	4	22	5.008087635	204.6744232
Mexico	Cf0173	3	Control	49	65.22	8	3.241170194	0.019909154	1149	-96.4895	15.81497222	13	10	9	43	25.86933327	12.19199944	76.25719452	89.35463715	33.54399872	17.55599976	15.98799896	26.20400047	24.70266724	26.93133354	24.70266724	1082	238	5	105.0039749	611	17	333	17	1405	12	32	14	254	25	110	62	55	26	42	4	23	3.48555541	121.7093124
Mexico	Cf0173	3	WaterDeficit	53	59.35	7	0.986524474		1149	-96.4895	15.81497222	13	10	9	43	25.86933327	12.19199944	76.25719452	89.35463715	33.54399872	17.55599976	15.98799896	26.20400047	24.70266724	26.93133354	24.70266724	1082	238	5	105.0039749	611	17	333	17	1405	12	32	14	254	25	110	62	55	26	42	4	23	3.48555541	121.7093124
[truncated: 6 more columns]
